# Supplementary material for: Cell-type-specific cis-regulatory divergence in gene expression and chromatin accessibility revealed by human-chimpanzee hybrid cells
Source: eLife. 2024 Feb 15;12:RP89594. doi: 10.7554/eLife.89594 (PMC10942608; doi:10.7554/eLife.89594)
Supplement: Supplementary file 2. [file elife-89594-supp2.zip]

Archive with 1 entries (1 files):
- Supplementary_File_2.csv
